# Supplementary material for: Inactivation of EMILIN-1 by Proteolysis and Secretion in Small Extracellular Vesicles Favors Melanoma Progression and Metastasis
Source: Int J Mol Sci. 2021 Jul 9;22(14):7406. doi: 10.3390/ijms22147406 (PMC8303474; doi:10.3390/ijms22147406)
Supplement: Supplementary file 1 [file ijms-22-07406-s001.zip]

Archive with 6 entries (6 files):
- Supl. Fig 2.tif
- __MACOSX/._Supl. Fig 2.tif
- Suppl Fig 1.tif
- __MACOSX/._Suppl Fig 1.tif
- Suppl. Fig 3.tif
- __MACOSX/._Suppl. Fig 3.tif
